# Supplementary material for: Effects of prophylactic dexamethasone on postoperative nausea and vomiting in scoliosis correction surgery: a double-blind, randomized, placebo-controlled clinical trial
Source: Sci Rep. 2019 Feb 14;9:2119. doi: 10.1038/s41598-019-38764-8 (PMC6376007; doi:10.1038/s41598-019-38764-8)
Supplement: Supplementary file 3 — Raw data [file 41598_2019_38764_MOESM3_ESM.xlsx]

## Sheet: Sheet1
																										0-24h					24-48h					48-72h
Remarks	Eligible Pts	Research ID	Group 0:Ctrl, 1:Dex	Age	Sex	Height	BW	BMI	History of GI disorders	Date of surg	fusion level	#fusion	Cobb angle	Lenke	Curve type	Time of extub	Op time(min)	Anes time(,min)	Fentanyl(μg）	mcg/kg	Remifentanil(mg)	mcg/kg	Blood loss	PONV72h	PONV24	Nausea（VAS)	Vomit	Metoclopramide	Pain（VAS)	PONV24-48	Nausea（VAS)	Vomit	Metoclopramide	Pain(VAS)	PONV48-72	Nausea(VAS)	Vomit	Metoclopramide	Pain（VAS)	#PCA push	PCA fentanyl total	Fenta conc	Fenta mcg/kg	PCA<72h	72h flurbiprofen	First diet (POD)	Postop bleeding (24h)	Postop blood recovery	Autotransfusion (24h)
	1	1	1	16	F	156	54.5	22.3948		2015-05-18	Th9-Th12	3	45.7	1	1	17:00:00	87	140	300	5.50459	1.2	22.0183	230	1	0	0	0	0	67	0	0	0	0	84	1	11	0	0	85	140	106.8	20	39.1927		50	1	740	0	400
	2	2	1	16	M	171	42.3	14.466		2015-06-15	Th5-L4	11	60,65	6	3	12:16:00	148	228	500	11.8203	1.6	37.8251	800	1	1	12	0	0	42	1	20	0	0	50	1	22	0	0	73	104	113.2	14	37.4657		0	1	790	400	400
	3	3	1	16	F	157	57	23.1247		2015-07-01	Th2-Th12	10	60.3	2	2	17:05:00	159	225	800	14.0351	3	52.6316	520	1	1	0	0	1	50	0	0	0	0	60	0	0	0	0	50	22	52	20	18.2456		0	1	430	150	400
	4	5	1	17	F	154	43	18.1312		2015-07-13	Th5-Th12	7	46	5	4	11:33:00	106	176	500	11.6279	1.8	41.8605	200	1	1	0	1	0	70	1	55	1	1	75	1	50	0	1	73	68	95.7	14	31.1581		0	2	267	0	0
	5	4	1	16	F	159	45	17.7999		2015-07-16	Th11-L3	4	48.6	1	1	15:30:00	97	165	600	13.3333	2	44.4444	136	0	0	0	0	0	76	0	0	0	0	72	0	0	0	0	77	57	78.8	14	24.5156		0	1	370	0	0
	6	6	0	16	F	157	47	19.0677		2015-07-16	Th6-L2	8	51	1	1	11:55:00	125	199	500	10.6383	2.5	53.1915	356	1	1	100	1	1	78	1	10	0	0	16	0	0	0	0	18	7	29.8	14	8.8766		150	1	380	240	0
	7	7	0	14	F	166	50	18.1449		2015-07-23	Th6-L3	9	46.1,48.2	6	3	18:30:00	153	223	700	14	1.5	30	544	1	1	79	1	0	38	0	0	0	0	19	0	0	0	0	72	32	55.8	20	22.32		0	1	760	400	0
	8	8	0	15	F	155	41	17.0656		2015-07-23	Th1-L3	4	8,30,60	5	4	15:00:00	74	135	400	9.7561	2.1	51.2195	200	1	1	61	0	1	69	1	20	0	0	35	0	0	0	0	68	66	90.5	14	30.9024		100	2	270	0	200
	9	9	0	15	F	149.5	40.5	18.1206		2015-07-25	Th10-L3	5	44	5	4	11:00:00	84	132	450	11.1111	1.5	37.037	104	1	1	75	1	1	15	1	0	0	1	10	0	0	0	0	23	2	6.6	14	2.28148	Due to nausea	0	1	380	0	0
	10	10	1	14	F	153	49.4	21.103		2015-07-25	Th5-L3	10	75	6	3	15:05:00	136	215	600	12.1457	2.5	50.6073	316	0	0	0	0	0	19	0	0	0	0	10	0	0	0	0	8	6	41.6	14	11.7895		0	1	510	0	215
	11	11	1	14	M	149	36	16.2155		2015-08-05	Th2-L1	11	53,66,5	2	2	16:12:00	162	246	315	8.75	2	55.5556	510	0	0	0	0	0	62	0	0	0	0	47	0	0	0	0	48	41	78.7	14	30.6056		0	1	360	0	200
	12	12	1	19	F	161	45.3	17.4762		2015-08-06	Th6-L4	10	43.4,43.2	1	1	18:55:00	114	180	600	13.245	2	44.1501	270	0	0	0	0	0	20	0	0	0	0	0	0	0	0	0	0	0	23.7	14	7.3245	Because of no pain	0	1	450	160	400
	13	13	0	15	F	163.2	46.3	17.3836		2015-08-08	T2-L1	11	56	2	2	12:13:00	136	223	600	12.959	3	64.7948	490	1	1	73	1	1	0	1	70	0	1	74	1	0	0	1	51	7	14.8	14	4.47516	Due to nausea	250	2	140	0	0
	14	14	1	13	F	152.8	50.1	21.4581		2015-08-08	Th6-Th12	6	51	1	1	15:25:00	84	145	500	9.98004	2	39.9202	180	0	0	0	0	0	5	0	0	0	0	10	0	0	0	0	6	0	17.7	20	7.06587	Because of no pain	0	1	250	0	200
	15	15	1	16	F	159.3	53.5	21.0825		2015-08-13	Th5-Th12	7	23,57,29	1	1	15:09:00	114	170	480	8.97196	2.4	44.8598	240	1	1	67	1	1	0	1	13	0	1	31	0	0	0	0	10	17	46.5	20	17.3832		0	1	365	0	400
Refuse to participate	16																							0	0					0					0								#DIV/0!						0
	17	16	0	16	F	162.3	56.1	21.2974		2015-08-13	Th10-L3	5	50.4	5	4	17:12:00	85	147	600	10.6952	2.5	44.5633	160	1	1	76	0	0	58	0	0	0	0	42	1	14	0	0	65	7	38.4	20	13.6898		0	1	430	0	400
	18	17	1	19	F	156	46.5	19.1075		2015-08-20	Th2-L1	11	65	2	2	15:36:00	155	207	500	10.7527	2	43.0108	500	0	0	0	0	0	72	0	0	0	0	51	0	0	0	0	75	36	78.1	14	23.514		200	1	540	260	200
	19	18	1	15	M	166.8	40.9	14.7005		2015-08-20	Th6-L3	9	54.7	2	2	19:00:00	112	181	450	11.0024	1.5	36.6748	330	1	1	48	0	1	19	1	27	0	0	50	1	29	0	0	29	3	28.6	14	9.78973		0	2	340	0	600
	20	19	0	14	F	152.5	41.3	17.7587		2015-10-08	Th2-L2	12	80	2	2	12:20:00	159	224	450	10.8959	2.5	60.5327	520	1	1	12	0	0	59	1	42	0	0	0	1	6	0	0	10	57	61.9	14	20.9831		0	1	760	330	0
	21	20	1	14	F	157	45.9	18.6214		2015-11-12	Th6-L3	9	75,61	1	1	11:58:00	119	195	600	13.0719	2.5	54.4662	320	1	0	0	0	0	7	0	0	0	0	0	1	75	0	0	0	85	138.3	14	42.183		0	1	420	220	207
	22	22	0	11	F	140	34	17.3469		2015-12-03	Th9-L3	6	59	2	2	15:22:00	121	192	340	10	2	58.8235	190	0	0	0	0	0	74	0	0	0	0	76	0	0	0	0	52	164	127.3	12	44.9294		0	2	360	0	600
	23	21	0	13	F	159	41	16.2177		2015-12-03	Th6-L3	9	49	5	4	12:44:00	143	228	550	13.4146	1	24.3902	400	1	1	17	0	1	72	0	0	0	0	51	0	0	0	0	36	563	169.8	14	57.9805		50	1	720	360	0
	24	23	1	10	F	149	32	14.4138		2015-12-07	Th5-L3	10	57	1	1	11:50:00	111	190	900	28.125	2	62.5	320	1	1	20	0	1	67	1	72	0	1	79	1	69	0	1	85	124	75	12	28.125		0	2	380	100	0
	25	24	0	15	F	153	50	21.3593		2015-12-14	Th10-L3	5	40	5	4	11:13:00	90	155	400	8	1.2	24	120	1	1	52	1	1	72	1	49	0	1	22	1	28	0	1	34	9	41.8	20	16.72		50	1	710	0	0
	26	25	0	15	F	162	52	19.8141		2015-12-17	Th6-L3	9	49	1	1	15:28:00	110	175	500	9.61538	2.3	44.2308	380	1	1	48	0	1	85	1	22	0	1	73	1	35	0	1	59	68	68	20	26.1538		200	1	940	420	400
Protocol violation	27	27	1	18	F					2015-12-24														0	0					0					0								#DIV/0!						0
Protocol violation	28	26	1	14	M					2015-12-24														0	0					0					0								#DIV/0!						0
	29	28	0	12	F	152.4	45.5	19.5903		2015-02-25	Th5-Th12	7	51,35	1	1	11:35:00	92	160	540	11.8681	1.6	35.1648	150	1	1	0	0	1	70	1	0	0	1	59	1	0	0	1	42	39	74.2	14	22.8308		0	1	610	0	0
	30	29	0	14	F	151	39	17.1045		2015-02-25	Th9-L3	6	88.2	5	4	11:55:00	100	164	400	10.2564	1.6	41.0256	200	1	1	0	0	1	75	1	22	0	1	50	1	0	0	1	76	5	39	14	14		0	2	450	80	0
	31	30	0	15	F	159	63.7	25.1968		2016-03-03	Th5-Th12	7	47.4	6	3	13:30:00	86	144	600	9.41915	2.5	39.2465	200	1	1	96	0	1	96	1	18	0	1	97	1	3	0	1	91	51	34.7	20	10.8948		250	1	320	0	0
	32	31	1	15	F	166.2	50.5	18.2822		2016-03-10	Th11-L4	5	46.1	1	1	12:43:00	141	237	600	11.8812	3	59.4059	280	1	0	0	0	0	0	1	42	0	0	74	1	50	0	0	62	54	78.9	20	31.2475		0	1	490	0	0
	33	32	0	15	F	167	52.7	18.8963		2016-03-10	Th6-Th12	6	50,34	1	1	16:19:00	95	166	400	7.59013	2	37.9507	140	1	1	0	0	1	20	1	0	0	1	28	1	0	0	1	42	90	95.4	20	36.2049		0	1	266	0	0
	34	33	1	17	F	155	52.3	21.769		2016-03-12	Th12-L3	3	41.7	5	4	13:08:00	72	140	500	9.56023	1.5	28.6807	100	1	1	48	0	0	73	0	0	0	0	77	0	0	0	0	82	89	101.7	20	38.891		150	2	390	0	0
	35	34	1	13	F	148.8	35	15.8075		2016-03-24	Th2-L1	11	30-50	1	1	11:43:00	105	180	350	10	1.5	42.8571	362	0	0	0	0	0	52	0	0	0	0	45	0	0	0	0	33	147	92.6	14	37.04		0	1	450	200	0
	36	35	1	13	F	155	55	22.8928		2016-03-24	Th6-L3	9	49	1	1	16:50:00	112	199	550	10	2.5	45.4545	200	0	0	0	0	0	19	0	0	0	0	47	0	0	0	0	69	30	55.7	20	20.2545		0	1	195	0	0
	37	36	0	14	F	162	47	17.9089		2016-03-28	Th11-L3	4	37.4	5	4	11:44:00	96	181	400	8.51064	2.2	46.8085	170	1	1	93	0	0	62	1	95	0	1	80	1	94	0	0	70	239	153.4	14	45.6936		0	1	300	0	0
	38	37	1	15	F	160.5	52.8	20.4967		2016-05-16	Th11-L3	4	45.4	5	4	11:30:00	99	214	450	8.52273	1.5	28.4091	110	1	1	52	1	1	82	0	0	0	0	54	0	0	0	0	40	14	24.8	20	9.39394	Because of no pain	100	1	285	0	200
	39	38	1	12	M	156.1	40.8	16.7438		2016-07-21	Th5-L4	11	43.8,43.7	6	3	19:28:00	155	292	500	12.2549	2.4	58.8235	660	1	1	0	0	1	17	1	22	0	1	32	1	67	1	1	22	2	29.9	14	10.2598		0	1	510	260	0
	40	39	1	15	M	165.3	47	17.2009		2016-07-21	Th6-L3	9	63	5	4	16:41:00	131	219	500	10.6383	2.5	53.1915	330	1	1	77	1	1	49	0	0	0	0	45	0	0	0	0	27	57	81.2	14	24.1872		50	1	360	0	400
	41	40	0	12	F	158	45.3	18.1461		2016-07-23	Th6-12	6	44.5,22.4	1	1	16:11:00	121	202	400	8.83002	2.2	48.5651	530	0	0	0	0	0	37	0	0	0	0	15	0	0	0	0	12	94	84	14	25.9603		50	1	540	200	0
Refuse to participate	42																							0	0					0					0								#DIV/0!
	43	41	1	11	F	142.9	31.1	15.2299		2016-07-27	T2-L2	12	76	2	2	18:55:00	81	150	310	9.96785	1.5	48.2315	156	1	1	77	1	1	74	1	77	0	1	54	1	68	0	0	35	40	59.8	12	23.074		200	2	0	0	0
	44	42	0	13	F	155.9	38	15.6348		2016-07-28	Th2-L2	12	93	2	2	19:20:00	142	237	500	13.1579	1	26.3158	280	1	1	0	0	1	100	0	0	0	0	100	0	0	0	0	100	90	104.5	14	38.5		200	2	390	130	0
	45	43	1	16	F	152	45	19.4771		2016-07-30	Th9-L2	5	40.9	5	4	1258	122	189	450	10	1.8	40	130	0	0	0	0	0	8	0	0	0	0	15	0	0	0	0	30	20	47.7	14	14.84		0	1	80	0	200
	46	44	0	14	F	145	39.6	18.8347		2016-07-30	Th2-L2	12	56.8	2	2	15:42:00	176	254	500	12.6263	3	75.7576	640	1	1	17	1	1	25	1	30	1	0	46	0	0	0	0	47	16	49.1	14	17.3586		250	1	330	0	210
Refuse to participate	47			12	F					2016-08-01														0	0					0					0								#DIV/0!
	48	45	1	14	F	164.5	51.4	18.9947		2016-08-04	Th10-L3	5	41	5	4	11:15:00	96	155	500	9.72763	2	38.9105	270	0	0	0	0	0	10	0	0	0	0	5	0	0	0	0	3	73	96.3	20	37.4708		0	1	140	0	0
	49	46	0	14	F	154	45	18.9745		2016-08-04	Th10-L3	5	44	5	4	15:15:00	106	186	450	10	2	44.4444	204	1	1	8	0	0	100	1	81	1	0	90	0	0	0	0	87	331	169.3	14	52.6711		0	1	350	0	404
	50	47	1	15	F	159.5	46	18.0816		2016-08-04	Th6-L1	7	61	1	1	18:40:00	134	195	500	10.8696	2.5	54.3478	340	1	1	52	1	0	30	0	0	0	0	51	0	0	0	0	65	47	52.5	14	15.9783		100	1	140	0	400
	51	48	1	13	F	146.5	36.3	16.9134		2016-08-13	Th5-12	7	43	1	1	11:22:00	82	160	300	8.26446	1.2	33.0579	160	0	0	0	0	0	75	0	0	0	0	80	0	0	0	0	45	57	85.6	14	33.0138		50	1	220	0	300
	52	49	0	14	F	164.1	46.6	17.3049		2016-08-18	Th2-L3	13	34.2,49.4	2	2	17:20:00	188	271	600	12.8755	3.2	68.6695	620	1	1	0	0	1	100	1	65	0	0	100	0	0	0	0	73	404	155.8	14	46.8069		400	1	540	180	200
Refuse to participate	53									2016-08-27														0	0					0					0								#DIV/0!
	54	50	0	14	F	155	45	18.7305		2016-08-27	Th6-L2	8	55,54	3	3	13:25:00	129	208	450	10	2.1	46.6667	350	1	1	89	1	0	100	1	52	0	0	90	0	0	0	0	100	81	66.4	14	20.6578		300	2	485	100	0
	55	51	0	14	F	152	43	18.6115		2016-08-27	Th6-L2	8	54	1	1	11:54:00	124	195	500	11.6279	2	46.5116	320	0	0	0	0	0	74	0	0	0	0	94	0	0	0	0	100	99	128.6	14	41.8698		0	1	210	0	300
	56	52	0	15	F	150	41	18.2222		2016-09-15	Th2-L1	11	77	2	2	17:33:00	156	218	450	10.9756	1.8	43.9024	450	1	1	95	1	1	100	0	0	0	0	76	0	0	0	0	75	81	98.7	14	33.7024		50	1	210	0	0
	57	53	1	12	F	160.2	44.5	17.3394		2016-09-29	Th2-L2	12	69.3	2	2	12:31:00	175	244	420	9.4382	2.2	49.4382	400	0	0	0	0	0	63	0	0	0	0	80	0	0	0	0	82	16	47.6	14	14.9753		0	1	360	0	200
	58	54	1	13	F	152.1	40.9	17.6793		2017-03-23	Th6-L1	7	55	1	1	12:17:00	115	174	450	11.0024	2.5	61.1247	264	0	0	0	0	0	45	0	0	0	0	67	0	0	0	0	71	71	88.9	14	30.4303		200	1	182	0	200
	59	56	1	19	F	167	63	22.5896		2016-10-29	Th5-L1	8	57.9	2	2	1226	174	236	775	12.3016	2	31.746	230	1	1	80	0	1	50	0	0	0	0	80	0	0	0	0	70	169	99.9	20	31.7143		350	1	220	0	0
	60	55	0	15	F	155	43	17.898		2016-11-12	Th2-L2	12	60	1	1	1216	142	215	425	9.88372	1.5	34.8837	310	0	0	0	0	0	37	0	0	0	0	38	0	0	0	0	11	25	53.6	14	17.4512		0	1	420	0	300
	61	57	1	17	F	159.5	57.3	22.5234		2016-11-26	Th2-L2	12	38,55.5	2	2	13:05:00	201	267	800	13.9616	4.5	78.534	870	0	0	0	0	0	51	0	0	0	0	62	0	0	0	0	58	18	55.4	20	19.3368		100	2	460	0	400
	62	58	1	12	F	153.9	33.7	14.2283		2016-12-10	Th2-L2	12	60	2	2	1352	153	216	400	11.8694	1.5	44.5104	700	1	1	73	1	1	60	0	0	0	0	60	0	0	0	0	0	22	31	12	11.0386		50	1	280	0	0
	63	59	1	13	F	161.6	47.2	18.0742		2016-12-14	Th11-L4	5	56	6	3	1059	88	141	400	8.47458	0.9	19.0678	100	0	0	0	0	0	83	0	0	0	0	48	0	0	0	0	28	61	96.6	14	28.6525		50	1	61	0	400
	64	60	0	14	F	156	49	20.1348		2016-12-15	Th5-L12	7	45.7	1	1	1650	142	225	600	12.2449	2.5	51.0204	284	1	1	68	0	1	68	1	20	0	1	23	1	0	0	1	50	7	27.2	14	7.77143		300	1	365	0	200
	65	61	1	14	F	160	50	19.5312		2016-12-24	Th6-Th12	6	51.4,44.7	1	1	1127	103	165	500	10	1.4	28	90	0	0	0	0	0	22	0	0	0	0	24	0	0	0	0	18	3	47	20	18.8		0	1	395	0	0
	66	62	1	14	F	165.3	54	19.7628		2016-12-29	Th2-Th12	10	35.9,43.2	2	2	1247	156	220	825	15.2778	3	55.5556	256	1	1	85	1	1	40	1	64	0	0	35	1	42	0	1	60	3	33.4	20	12.3704		50	1	200	0	0
	67	63	0	12	F	153.6	34.9	14.7925		2017-01-12	Th5-L1	8	67	1	1	1735	161	240	350	10.0287	1.8	51.5759	200	1	1	0	0	1	80	0	0	0	0	76	1	0	0	1	77	46	69.7	14	27.9599		0	1	0	0	220
	68	64	0	17	F	158.5	48.1	19.1464		2017-01-19	Th12-L3	3	42	5	4	1420	130	187	550	11.4345	3	62.3701	106	0	0	0	0	0	46	0	0	0	0	25	0	0	0	0	40	26	53.5	14	15.5717		50	1	180	0	0
	69	65	0	18	F	168	47	16.6525		2017-02-16	Th6-Th12	6	44	1	1	1537	125	197	500	10.6383	2	42.5532	200	0	0	0	0	0	24	0	0	0	0	15	0	0	0	0	22	19	50	14	14.8936		0	1	320	0	388
	70	66	0	14	F	158	35.8	14.3407		2017-02-23	Th5-L4	11	46,74	6	3	1150	123	190	400	11.1732	2	55.8659	340	1	1	50	0	1	65	1	31	0	1	43	1	52	0	0	87	72	72.9	14	28.5084		0	2	320	0	0
	71	67	1	19	F	158	53	21.2306		2017-02-25	Th6-L3	9	48.5	1	1	1210	150	213	500	9.43396	3.5	66.0377	300	1	0	0	0	0	74	1	53	0	0	34	1	54	0	0	74	117	115.3	20	43.5094		0	1	649	0	400
	72	68	0	19	F	160	54.7	21.3672		2017-03-16	Th10-L3	5	48	1	1	1601	116	170	530	9.68921	2.5	45.7038	300	1	1	53	0	1	100	1	13	0	0	78	0	0	0	0	37	28	52.8	20	19.3053		400	1	105	0	800
Refuse to participate	73																							0	0					0					0								#DIV/0!
	74	69	0	13	F	156	36	14.7929		2017-03-11	Th5-12	7	52,30	1	1	1546	109	187	400	11.1111	2	55.5556	130	1	1	74	0	1	84	1	58	0	1	62	1	54	0	1	60	47	38.2	14	14.8556		300	3	240	0	0
Refuse to participate	75																							0	0					0					0								#DIV/0!
	76	70	0	12	F	157	34	13.7937		2017-03-16	Th5-L4	11	60	6	3	1305	111	217	410	12.0588	1.6	47.0588	422	1	1	65	1	1	78	1	70	0	0	74	0	0	0	0	62	4	18	12	6.35294		0	1	280	0	0
	77	71	1	13	F	157	48	19.4734		2017-03-06	Th9-L3	6	73	5	4	1109	86	149	500	10.4167	2	41.6667	120	0	0	0	0	0	88	0	0	0	0	72	0	0	0	0	42	117	131.8	14	38.4417		0	1	10	0	200
	78	72	0	13	F	162.9	45.1	16.9955		2017-03-30	Th11-L3	4	44	5	4	1132	104	165	450	9.97783	1.5	33.2594	130	1	1	26	0	1	77	0	0	0	0	65	1	50	0	0	73	80	114.3	14	35.4812		0	1	257	0	0
	79	73	0	13	F	149.5	33.8	15.1229		2017-03-30	Th2-Th11	9	64	2	2	1515	310	369	550	16.2722	3.2	94.6746	600	1	1	0	0	1	26	1	14	0	1	37	1	38	0	0	33	14	24.8	12	8.80473		450	1	290	0	0
	80	74	0	13	F	163	47	17.6898		2017-03-30	Th6-L2	8	55	1	1	1931	138	219	550	11.7021	2.5	53.1915	400	1	1	85	1	1	100	1	83	1	1	77	1	23	0	0	66	4	17.5	14	5.21277		300	1	60	0	400
	81	75	1	18	F	148	55.1	25.1552		2017-04-03	Th6-L3	9	49	1	1	1219	139	220	570	10.3448	3	54.4465	260	1	1	81	1	1	48	1	75	1	1	80	1	21	0	0	50	6	25.4	20	9.2196		100	1	400	0	400
	82	76	1	13	F	171.2	54.4	18.5606		2017-04-05	Th6-L3	9	49	3	3	1700	162	241	600	11.0294	1.9	34.9265	280	1	1	73	0	1	49	1	24	0	0	36	0	0	0	0	34	1	25.9	20	9.52206		0	1	20	0	0
	83	77	0	13	F	156.5	46	18.7815		2017-04-06	Th6-Th11	5	28,47,33	1	1	1128	88	173	400	8.69565	1.9	41.3043	80	1	1	82	1	1	24	1	79	0	1	34	1	28	0	0	10	6	41.4	14	12.6		50	1	325	0	200
	84	78	0	16	F	158.5	48.9	19.4648		2017-04-06	Th6-Th11	5	49,36	1	1	1523	105	179	400	8.17996	1.3	26.5849	80	1	0	0	0	0	46	1	0	0	1	24	0	0	0	0	14	5	43.4	14	12.4254		0	1	160	0	0
	85	79	1	14	F	156.3	48	19.6482		2017-04-20	Th5-Th12	7	47	1	1	1238	149	212	600	12.5	3	62.5	170	1	1	0	0	1	44	1	65	0	0	37	1	79	0	1	48	20	42.9	14	12.5125	Due to nausea	0	1	225	0	0
	86	80	0	17	M	170	43	14.8789		2017-04-27	Th4-Th11	7	44.5	1	1	1237	158	241	400	9.30233	2.2	51.1628	123	1	1	69	0	1	81	1	81	0	1	92	1	12	0	1	80	43	68.6	14	22.3349		450	1	230	0	0
	87	81	0	13	F	158.9	43.5	17.2283	appendectomy	2017-04-27	Th6-L2	8	50,35	1	1	1820	143	222	400	9.1954	1.9	43.6782	128	1	1	57	0	0	42	0	0	0	0	54	0	0	0	0	42	72	102.4	14	32.9563		0	1	0	0	280
	88	82	0	18	F	160.3	48.3	18.7966		2017-05-22	Th11-L3	4	48	5	4	1115	90	152	600	12.4224	1.1	22.7743	70	1	0	0	0	0	61	1	72	0	0	63	1	53	0	1	23	58	60.9	14	17.6522		0	1	110	0	0
	89	83	1	14	F	163.7	52.5	19.5912		2017-06-15	Th5-L1	8	48	1	1	1755	140	211	600	11.4286	2.7	51.4286	300	1	1	98	1	1	87	1	100	1	1	77	0	0	0	0	43	42	33.7	20	12.8381	DUe to nausea	0	1	260	0	0
	90	84	0	15	M	152.4	39	16.7917	intussusception surgery	2017-06-15	T5-L4	11	80,92	6	3	1403	232	297	575	14.7436	3.1	79.4872	632	1	1	73	1	1	72	1	66	0	0	73	0	0	0	0	74	59	27.4	14	9.8359		100	2	200	0	600
	91	85	1	14	F	160.2	41.9	16.3263		2017/7/3/	T5-L1	8	45	1	1	1150	120	192	450	10.7399	1.45	34.6062	138	1	1	13	0	0	63	1	23	0	0	38	1	57	0	0	27	82	86.3	14	28.8353	Because of no pain	0	1	168	0	0
	92	86	0	15	M	177.4	55.4	17.6036		2017-07-06	T5-L3	10	62	3	3	1600	145	232	525	9.47653	3.4	61.3718	342	1	1	67	1	1	90	0	0	0	0	92	0	0	0	0	91	30	33.3	20	12.0217	Due to nausea	350	1	180	0	400
Refuse to participate	93			13	F			#DIV/0!												#DIV/0!		#DIV/0!		0	0					0					0								#DIV/0!
	94	87	0	15	F	160.2	53.1	20.6904		2017-07-20	T5-L1	8	54	1	1	1230	140	205	500	9.4162	2.6	48.9642	120	0	0	0	0	0	84	0	0	0	0	78	0	0	0	0	65	108	93.7	20	35.2919		300	1	163	0	200
	95	88	0	17	F	158	34	13.6196		2017-08-03	T2-L2	12	69	1	1	1311	219	282	575	16.9118	2.9	85.2941	342	1	1	59	0	1	98	1	0	0	1	70	1	65	0	0	100	124	104.9	12	37.0235		0	1	330	0	400
	96	93	1	12	F	153.5	39	16.5519		2017-07-31	T2-L3	13	58	2	2	1308	177	263	600	15.3846	2.3	58.9744	804	1	0	0	0	0	91	1	46	0	0	78	1	88	0	0	81	335	199	14	71.4359		150	1	160	0	0
	97	89	1	14	F	158.3	48.7	19.4342		2017-07-22	T2-L1	11	46,53	1	1	1615	130	209	575	11.807	2.5	51.3347	334	0	0	0	0	0	100	0	0	0	0	80	0	0	0	0	65	509	140.2	14	40.3039	PCA ineffective	50	1	270	0	200
	98	90	0	14	F	157.2	42.9	17.3601		2017-07-24	T11-L3	4	37.2	5	4	1502	100	163	400	9.32401	1.4	32.634	0	1	1	72	1	1	76	1	44	0	1	72	1	0	0	1	56	3	22.4	14	7.31002	Due to nausea	50	3	354	0	200
Refuse to participate	99			17	F	163	42.5	15.9961		2017-07-27										0		0		0	0					0					0								0
	100	91	0	14	F	162.7	61.8	23.346		2017-07-29	T5-L3	10	58.5,70.3	6	3	1609	209	312	725	11.7314	4.8	77.6699	300	1	1	78	1	1	11	0	0	0	0	7	0	0	0	0	5	1	13.7	20	4.43366	Because of no pain	0	1	370	0	0
	101	92	0	15	F	154.9	45	18.7547		2017-07-29	T11-L4	5	43.2	5	4	1758	107	178	420	9.33333	1.5	33.3333	200	0	0	0	0	0	47	0	0	0	0	22	0	0	0	0	68	17	37	14	11.5111		100	1	139	0	0
	102	94	0	12	F	154.9	41.4	17.2543		2017-08-03	T6-L1	7	58	1	1	1515	99	176	400	9.66184	1.3	31.401	250	1	1	12	0	0	36	1	11	0	0	50	1	19	0	0	63	94	117.1	14	39.599		100	1	219	0	200
	103	95	1	14	F	159.2	41.9	16.5321		2017-08-08	T4-L1	9	60	1	1	1614	114	203	400	9.54654	1.8	42.9594	325	1	1	31	0	0	52	1	76	1	0	48	1	49	1	1	29	224	112	14	37.4224	Due to nausea	0	1	240	0	200
	104	96	0	16	F	150	48	21.3333		2017-08-10	T11-L3	4	38.1	5	4	1535	115	189	500	10.4167	1.9	39.5833	0	1	1	100	1	1	100	1	100	0	1	100	1	71	0	1	86	-	-	14	#VALUE!	Due to nausea	250	1	100	0	200
	105	97	1	16	M	171.8	55.5	18.8038		2017-08-10	T5-L4	11	50	6	3	1942	167	289	650	11.7117	3.6	64.8649	860	1	1	64	1	1	67	0	0	0	0	62	0	0	0	0	63	6	18.1	20	6.52252	Because of no pain	0	1	450	0	400
	106	98	1	13	F	158.6	45	17.8898		2017-08-10	T4-11	7	50	1	1	1501	89	146	350	7.77778	0.9	20	250	1	1	70	1	1	80	1	0	0	1	30	0	0	0	0	14	49	45.8	14	14.2489	Due to nausea	0	1	627	0	500
	107	99	1	14	F	156.5	54	22.0478		2017-08-17	T5-L2	9	46,64	6	3	1218	162	220	640	11.8519	3.4	62.963	170	1	1	6	0	1	29	1	0	0	1	10	0	0	0	0	27	252	139.8	20	51.7778		150	1	645	0	600
	108	100	1	18	F	160.8	49.3	19.0667		2017-08-16	T4-L3	11	82	1	1	1313	175	243	600	12.1704	2.2	44.6247	350	1	1	64	1	0	41	1	77	1	0	87	0	0	0	0	95	1	38	14	10.7911		50	1	200	0	200
[truncated: 4 more columns]

## Sheet: Sheet2
6	0	2315446	16	F	157	47	19.0677	9	02:05:00	03:19:00	500	10.6383	2.5	53.1915	356	1	100	1	1	78	10	0	0	16	0	0	0	18
7	0	2418373	14	F	166	50	18.1449	10	02:33:00	03:43:00	700	14	1.5	30	544	1	79	1	0	38	0	0	0	19	0	0	0	72
8	0	2508685	15	F	155	41	17.0656	5	01:14:00	02:15:00	400	9.7561	2.1	51.2195	200	1	61	0	1	69	20	0	0	35	0	0	0	68
9	0	2428689	15	F	149.5	40.5	18.1206	6	01:24:00	02:12:00	450	11.1111	1.5	37.037	104	1	75	1	1	15	0	0	1	10	0	0	0	23
13	0	2218069	15	F	163.2	46.3	17.3836	12	02:16:00	03:43:00	600	12.959	3	64.7948	490	1	73	1	1	0	70	0	1	74	0	0	1	51
16	0	2316846	16	F	162.3	56.1	21.2974	6	01:25:00	02:27:00	600	10.6952	2.5	44.5633	160	1	76	0	0	58	0	0	0	42	14	0	0	65
19	0	2519690	14	F	152.5	41.3	17.7587	13	02:30:00	03:44:00	450	10.8959	2.5	60.5327	520	1	12	0	0	59	42	0	0	0	6	0	0	10			T.TEST(Z1:Z15,Z18:Z30,2,3)
21	0	2225774	11	F	140	34	17.3469	7	02:01:00	03:12:00	340	10	2	58.8235	190	1	0	0	1	74	0	0	0	76	0	0	1	52
22	0	2518411	13	F	159	41	16.2177	10	02:23:00	03:48:00	550	13.4146	1	24.3902	400	1	17	0	1	72	0	0	1	51	0	0	0	36
24	0	2513643	15	F	153	50	21.3593	6	01:30:00	02:35:00	1400	28	1.2	24	120	1	52	1	1	72	49	0	1	22	28	0	1	34
25	0	2506849	15	F	162	52	19.8141	10	01:50:00	02:55:00	500	9.61538	2.3	44.2308	380	1	48	0	1	85	22	0	1	73	35	0	1	59		r
28	0	2526735	12	F	152.4	45.5	19.5903	8	01:32:00	02:40:00	540	11.8681	1.6	35.1648	150	1	0	0	1	70	0	0	1	59	0	0	1	42
29	0	2527432	14	F	151	39	17.1045	7	01:40:00	02:44:00	400	10.2564	1.6	41.0256	200	1	0	0	1	75	22	0	1	50	0	0	1	76
30	0	2312523	15	F	159	63.7	25.1968	8	01:26:00	02:24:00	1600	25.1177	2.5	39.2465	200	1	96	0	1	96	18	0	1	97	3	0	1	91
32	0	2318581	15	F	167	52.7	18.8963	7	01:35:00	02:46:00	1400	26.5655	2	37.9507	140	1	0	0	1	20	0	0	1	28	0	0	1	42
			14.3333		156.593	46.6733	18.9576	8.26667			695.333	14.3262	1.98667	43.0781	276.933		45.9333	0.333333	0.8	58.7333	16.8667			43.4667	5.73333			49.2667
			1.3499		6.93162	7.38498	2.21677	2.26471			397.691	6.26804	0.551201	12.1788	149.712	0	9.35733	0.121716	0.10328	6.9362	5.41181	0	0.126491	7.05714	2.79439	0	0.128812	5.73525
1	1	2108311	16	F	156	54.5	22.3948	4	01:27:00	02:20:00	300	5.50459	1.2	22.0183	230	1	0	0	0	67	0	0	0	84	11	0	0	85
2	1	2507391	16	M	171	42.3	14.466	12	02:28:00	03:48:00	500	11.8203	1.6	37.8251	800	1	12	0	0	42	20	0	0	50	22	0	0	73
3	1	2509543	16	F	157	57	23.1247	11	02:39:00	03:45:00	800	14.0351	3	52.6316	520	0	0	0	0	50	0	0	0	60	0	0	0	50
5	1	2417235	17	F	154	43	18.1312	8	01:46:00	02:56:00	500	11.6279	1.8	41.8605	200	1	0	1	1	70	55	1	1	75	50	0	0	73
4	1	2412486	16	F	159	45	17.7999	5	01:37:00	02:45:00	600	13.3333	2	44.4444	136	0	0	0	0	76	0	0	0	72	0	0	0	77
10	1	2502750	14	F	153	49.4	21.103	11	02:16:00	03:35:00	600	12.1457	2.5	50.6073	316	0	0	0	0	19	0	0	0	10	0	0	0	8
11	1	2518049	14	M	149	36	16.2155	12	02:42:00	04:06:00	315	8.75	2	55.5556	510	0	0	0	0	62	0	0	0	47	0	0	0	48
14	1	2232015	13	F	152.8	50.1	21.4581	7	01:24:00	02:25:00	500	9.98004	2	39.9202	180	0	0	0	0	5	0	0	0	10	0	0	0	6
15	1	2501391	16	F	159.3	53.5	21.0825	8	01:54:00	02:50:00	480	8.97196	2.4	44.8598	240	1	67	1	1	0	13	0	1	31	0	0	0	10
18	1	2506612	15	M	166.8	40.9	14.7005	10	01:52:00	03:01:00	450	11.0024	1.5	36.6748	330	1	48	0	1	19	27	0	0	50	29	0	0	29
20	1	2522376	14	F	157	45.9	18.6214	10	01:59:00	03:15:00	600	13.0719	2.5	54.4662	320	1	0	0	0	7	0	0	0	0	75	0	0	0
23	1	2512834	10	F	149	32	14.4138	11	01:51:00	03:10:00	900	28.125	2	62.5	320	1	20	0	1	67	72	0	1	79	69	0	1	85
33	1	2301328	17	F	155	52.3	21.769	4	01:12:00	02:20:00	500	9.56023	1.5	28.6807	100	1	48	0	0	73	0	0	1	77	0	0	1	82
			14.9231		156.838	46.3	18.8677	8.69231			541.923	12.1484	2	44.0034	323.231		15	0.153846	FALSE	42.8462	14.3846			49.6154	19.6923			48.1538
			1.85893	#DIV/0!	6.05507	7.13658	3.05019	2.81164	0.0189741	0.0232387	160.355	5.11363	0.480384	10.8674	183.395	0.486504	6.30394	0.100068	0.128008	7.70065	6.3512	0.0739053	0.128008	7.69349	7.41451	0	0.100068	8.92496
通し番号		ID	年齢	性別	身長	体重	BMI	Fusion数	手術時間	麻酔時間	フェンタニル(μg）	mcg/kg	アルチバ(mg)	mcg/kg	出血量	72h以内の嘔気	嘔気（VAS)	嘔吐	制吐剤	痛み（VAS)	嘔気（VAS)	嘔吐	制吐剤	痛み(VAS)	嘔気(VAS)	嘔吐	制吐剤	痛み（VAS)
p値					0.924067	0.896912	0.933271	0.678106	0.549861	0.545353	0.201427	0.338373	0.947959	0.839407	0.492338	0.0179775	0.0142315	#DIV/0!	0.00821504	0.152255	0.776934	0.337049	0.129825	0.575528	0.110506	#DIV/0!	0.0338933	0.920562

## Sheet: Sheet3
6	0	2315446	16	F	157	47	19.0677	2015-07-16	Th6-L2	9	11:55:00	02:05:00	03:19:00	500	10.6383	2.5	53.1915	356	1	100	1	1	78	10	0	0	16	0	0	0	18	通し番号		ID	年齢	性別	身長	体重	BMI	手術日	fusion level		抜管時刻	手術時間	麻酔時間	フェンタニル(μg）	mcg/kg	アルチバ(mg)	mcg/kg
7	0	2418373	14	F	166	50	18.1449	2015-07-23	Th6-L3	10	18:30:00	02:33:00	03:43:00	700	14	1.5	30	544	1	79	1	0	38	0	0	0	19	0	0	0	72
8	0	2508685	15	F	155	41	17.0656	2015-07-23	Th1-L3	5	15:00:00	01:14:00	02:15:00	400	9.7561	2.1	51.2195	200	1	61	0	1	69	20	0	0	35	0	0	0	68
9	0	2428689	15	F	149.5	40.5	18.1206	2015-07-25	Th10-L3	6	11:00:00	01:24:00	02:12:00	450	11.1111	1.5	37.037	104	1	75	1	1	15	0	0	1	10	0	0	0	23
13	0	2218069	15	F	163.2	46.3	17.3836	2015-08-08	T2-L1	12	12:13:00	02:16:00	03:43:00	600	12.959	3	64.7948	490	1	73	1	1	0	70	0	1	74	0	0	1	51
16	0	2316846	16	F	162.3	56.1	21.2974	2015-08-13	Th10-L3	6	17:12:00	01:25:00	02:27:00	600	10.6952	2.5	44.5633	160	1	76	0	0	58	0	0	0	42	14	0	0	65
19	0	2519690	14	F	152.5	41.3	17.7587	2015-10-08	Th2-L2	13	12:20:00	02:30:00	03:44:00	450	10.8959	2.5	60.5327	520	1	12	0	0	59	42	0	0	0	6	0	0	10
21	0	2225774	11	F	140	34	17.3469	2015-12-03	Th9-L3	7	15:22:00	02:01:00	03:12:00	340	10	2	58.8235	190	0	0	0	0	74	0	0	0	76	0	0	0	52
22	0	2518411	13	F	159	41	16.2177	2015-12-03	Th6-L3	10	12:44:00	02:23:00	03:48:00	550	13.4146	1	24.3902	400	1	17	0	1	72	0	0	0	51	0	0	0	36
24	0	2513643	15	F	153	50	21.3593	2015-12-14	Th10-L3	6	11:13:00	01:30:00	02:35:00	400	8	1.2	24	120	1	52	1	1	72	49	0	1	22	28	0	1	34
25	0	2506849	15	F	162	52	19.8141	2015-12-17	Th6-L3	10	15:28:00	01:50:00	02:55:00	500	9.61538	2.3	44.2308	380	1	48	0	1	85	22	0	1	73	35	0	1	59
28	0	2526735	12	F	152.4	45.5	19.5903	2015-02-25	Th5-Th12	8	11:35:00	01:32:00	02:40:00	540	11.8681	1.6	35.1648	150	1	0	0	1	70	0	0	1	59	0	0	1	42
29	0	2527432	14	F	151	39	17.1045	2015-02-25	Th9-L3	7	11:55:00	01:40:00	02:44:00	400	10.2564	1.6	41.0256	200	1	0	0	1	75	22	0	1	50	0	0	1	76
30	0	2312523	15	F	159	63.7	25.1968	2016-03-03	Th5-Th12	8	13:30:00	01:26:00	02:24:00	600	9.41915	2.5	39.2465	200	1	96	0	1	96	18	0	1	97	3	0	1	91
32	0	2318581	15	F	167	52.7	18.8963	2016-03-10	Th6-Th12	7	16:19:00	01:35:00	02:46:00	400	7.59013	2	37.9507	140	1	0	0	1	20	0	0	1	28	0	0	1	42
36	0	2529701	14	F	162	47	17.9089	2016-03-28	Th11-L3	5	11:44:00	01:36:00	03:01:00	400	8.51064	2.2	46.8085	170	1	93	0	0	62	95	0	1	80	94	0	0	70
1	1	2108311	16	F	156	54.5	22.3948	2015-05-18	Th9-Th12	4	17:00:00	01:27:00	02:20:00	300	5.50459	1.2	22.0183	230	1	0	0	0	67	0	0	0	84	11	0	0	85
2	1	2507391	16	M	171	42.3	14.466	2015-06-15	Th5-L4	12	12:16:00	02:28:00	03:48:00	500	11.8203	1.6	37.8251	800	1	12	0	0	42	20	0	0	50	22	0	0	73
3	1	2509543	16	F	157	57	23.1247	2015-07-01	Th2-Th12	11	17:05:00	02:39:00	03:45:00	800	14.0351	3	52.6316	520	1	0	0	1	50	0	0	0	60	0	0	0	50
5	1	2417235	17	F	154	43	18.1312	2015-07-13	Th5-Th12	8	11:33:00	01:46:00	02:56:00	500	11.6279	1.8	41.8605	200	1	0	1	0	70	55	1	1	75	50	0	1	73
4	1	2412486	16	F	159	45	17.7999	2015-07-16	Th11-L3	5	15:30:00	01:37:00	02:45:00	600	13.3333	2	44.4444	136	1	0	0	0	76	0	0	0	72	0	0	0	77
10	1	2502750	14	F	153	49.4	21.103	2015-07-25	Th5-L3	11	15:05:00	02:16:00	03:35:00	600	12.1457	2.5	50.6073	316	0	0	0	0	19	0	0	0	10	0	0	0	8
11	1	2518049	14	M	149	36	16.2155	2015-08-05	Th2-L1	12	16:12:00	02:42:00	04:06:00	315	8.75	2	55.5556	510	0	0	0	0	62	0	0	0	47	0	0	0	48
14	1	2232015	13	F	152.8	50.1	21.4581	2015-08-08	Th6-Th12	7	15:25:00	01:24:00	02:25:00	500	9.98004	2	39.9202	180	0	0	0	0	5	0	0	0	10	0	0	0	6
15	1	2501391	16	F	159.3	53.5	21.0825	2015-08-13	Th5-Th12	8	15:09:00	01:54:00	02:50:00	480	8.97196	2.4	44.8598	240	1	67	1	1	0	13	0	1	31	0	0	0	10
18	1	2506612	15	M	166.8	40.9	14.7005	2015-08-20	Th6-L3	10	19:00:00	01:52:00	03:01:00	450	11.0024	1.5	36.6748	330	1	48		1	19	27	0	0	50	29	0	0	29
20	1	2522376	14	F	157	45.9	18.6214	2015-11-12	Th6-L3	10	11:58:00	01:59:00	03:15:00	600	13.0719	2.5	54.4662	320	1	0	0	0	7	0	0	0	0	75	0	0	0
23	1	2512834	10	F	149	32	14.4138	2015-12-07	Th5-L3	11	11:50:00	01:51:00	03:10:00	900	28.125	2	62.5	320	1	20	0	1	67	72	0	1	79	69	0	1	85
31	1	2512802	15	F	166.2	50.5	18.2822	2016-03-10	Th5-Th12	8	12:43:00	02:21:00	03:57:00	600	11.8812	3	59.4059	280	0	0	0	0	0	42	0	0	74	50	0	0	62
33	1	2301328	17	F	155	52.3	21.769	2016-03-12	Th12-L3	4	13:08:00	01:12:00	02:20:00	500	9.56023	1.5	28.6807	100	1	48	0	0	73	0	0	0	77	0	0	0	82
34	1	2533041	13	F	148.8	35	15.8075	2016-03-24	Th2-L1	12	11:43:00	01:45:00	03:00:00	350	10	1.5	42.8571	362	0	0	0	0	52	0	0	0	45	0	0	0	33
35	1	2527114	13	F	155	55	22.8928	2016-03-24	Th6-L3	10	16:50:00	01:52:00	03:19:00	550	10	2.5	45.4545	200	0	0	0	0	19	0	0	0	47	0	0	0	69
通し番号		ID	年齢	性別	身長	体重	BMI	手術日	fusion level		抜管時刻	手術時間	麻酔時間	フェンタニル(μg）	mcg/kg	アルチバ(mg)	mcg/kg	出血量	72h以内の嘔気	嘔気（VAS)	嘔吐	制吐剤	痛み（VAS)	嘔気（VAS)	嘔吐	制吐剤	痛み(VAS)	嘔気(VAS)	嘔吐	制吐剤	痛み（VAS)
		2514667
通し番号		ID	年齢	性別	身長	体重	BMI	手術日	fusion level		抜管時刻	手術時間	麻酔時間	フェンタニル(μg）	mcg/kg	アルチバ(mg)	mcg/kg	出血量	72h以内の嘔気	嘔気（VAS)	嘔吐	制吐剤	痛み（VAS)	嘔気（VAS)	嘔吐	制吐剤	痛み(VAS)	嘔気(VAS)	嘔吐	制吐剤	痛み（VAS)
																						0.0784314
[truncated: 4,688 more columns]

## Sheet: Sheet4
6	0	2315446	16	F	157	47	19.0677	2015-07-16	Th6-L2	9	11:55:00	02:05:00	03:19:00	500	10.6383	2.5	53.1915	356	1	100	1	1	78	10	0	0	16	0	0	0	18				0	0
7	0	2418373	14	F	166	50	18.1449	2015-07-23	Th6-L3	10	18:30:00	02:33:00	03:43:00	700	14	1.5	30	544	1	79	1	0	38	0	0	0	19	0	0	0	72				0	0
8	0	2508685	15	F	155	41	17.0656	2015-07-23	Th1-L3	5	15:00:00	01:14:00	02:15:00	400	9.7561	2.1	51.2195	200	1	61	0	1	69	20	0	0	35	0	0	0	68				0	0
9	0	2428689	15	F	149.5	40.5	18.1206	2015-07-25	Th10-L3	6	11:00:00	01:24:00	02:12:00	450	11.1111	1.5	37.037	104	1	75	1	1	15	0	0	1	10	0	0	0	23				0	0
13	0	2218069	15	F	163.2	46.3	17.3836	2015-08-08	T2-L1	12	12:13:00	02:16:00	03:43:00	600	12.959	3	64.7948	490	1	73	1	1	0	70	0	1	74	0	0	1	51				0	0
16	0	2316846	16	F	162.3	56.1	21.2974	2015-08-13	Th10-L3	6	17:12:00	01:25:00	02:27:00	600	10.6952	2.5	44.5633	160	1	76	0	0	58	0	0	0	42	14	0	0	65				0	0
19	0	2519690	14	F	152.5	41.3	17.7587	2015-10-08	Th2-L2	13	12:20:00	02:30:00	03:44:00	450	10.8959	2.5	60.5327	520	1	12	0	0	59	42	0	0	0	6	0	0	10				0	1
21	0	2225774	11	F	140	34	17.3469	2015-12-03	Th9-L3	7	15:22:00	02:01:00	03:12:00	340	10	2	58.8235	190	0	0	0	0	74	0	0	0	76	0	0	0	52			472	0	0
22	0	2518411	13	F	159	41	16.2177	2015-12-03	Th6-L3	10	12:44:00	02:23:00	03:48:00	550	13.4146	1	24.3902	400	1	17	0	1	72	0	0	0	51	0	0	0	36			740	0	0
24	0	2513643	15	F	153	50	21.3593	2015-12-14	Th10-L3	6	11:13:00	01:30:00	02:35:00	400	8	1.2	24	120	1	52	1	1	72	49	0	1	22	28	0	1	34			710	0	0
25	0	2506849	15	F	162	52	19.8141	2015-12-17	Th6-L3	10	15:28:00	01:50:00	02:55:00	500	9.61538	2.3	44.2308	380	1	48	0	1	85	22	0	1	73	35	0	1	59			840	0	0
28	0	2526735	12	F	152.4	45.5	19.5903	2015-02-25	Th5-Th12	8	11:35:00	01:32:00	02:40:00	540	11.8681	1.6	35.1648	150	1	0	0	1	70	0	0	1	59	0	0	1	42	39	74.2	610	0	0
29	0	2527432	14	F	151	39	17.1045	2015-02-25	Th9-L3	7	11:55:00	01:40:00	02:44:00	400	10.2564	1.6	41.0256	200	1	0	0	1	75	22	0	1	50	0	0	1	76	5	39	500	0	0
30	0	2312523	15	F	159	63.7	25.1968	2016-03-03	Th5-Th12	8	13:30:00	01:26:00	02:24:00	600	9.41915	2.5	39.2465	200	1	96	0	1	96	18	0	1	97	3	0	1	91			310	0	0
32	0	2318581	15	F	167	52.7	18.8963	2016-03-10	Th6-Th12	7	16:19:00	01:35:00	02:46:00	400	7.59013	2	37.9507	140	1	0	0	1	20	0	0	1	28	0	0	1	42			146	0	0
36	0	2529701	14	F	162	47	17.9089	2016-03-28	Th11-L3	5	11:44:00	01:36:00	03:01:00	400	8.51064	2.2	46.8085	170	1	93	0	0	62	95	0	1	80	94	0	0	70
40	0	2425768	12	F	158	45.3	18.1461	2016-07-23	Th6-12	7	16:11:00	02:01:00	03:22:00	400	8.83002	2.2	48.5651	530	0	0	0	0	37	0	0	0	15	0	0	0	12	94	84
42	0	2610785	13	F	155.9	38		2016-07-28			19:20:00	02:22:00	03:57:00						0	0	0	0	100	0	0	0	100	0	0	0	100
44	0	2418921	14	F	145	39.6		2016-07-30			15:42:00	02:56:00	04:14:00	500		3		640	1	17	1	1	25	30	1	1	46	0	0	0	47	16	49.1
46	0	2612413	14	F				2016-08-04											1	8	0	1	100	81	1	1	90	0	0	0	87
49	0	2610236	14	F	164.1	16.6		2016-08-18											1	0	0	0	100	65	0	1	100	0	0	0	73
50	0	2613529	14	F	155	45		2016-08-27			13:25:00	02:09:00	03:28:00	450		2.1		350	1	89	1	1	100	52	0	1	90	0	0	0	100
51	0			F				2016-08-27											0	0	0	0	74	0	0	0	94	0	0	0	100
52	0	2614459		F				2016-09-15											1	95	1	1	100	0	0	0	76	0	0	0	75
																				32.5	0.333333	0.625	72	14	0.0833333	0.541667	55	0	0	0.291667	62
1	1	2108311	16	F	156	54.5	22.3948	2015-05-18	Th9-Th12	4	17:00:00	01:27:00	02:20:00	300	5.50459	1.2	22.0183	230	1	0	0	0	67	0	0	0	84	11	0	0	85			510	0	0	疼痛強く72h以降トラマール開始
2	1	2507391	16	M	171	42.3	14.466	2015-06-15	Th5-L4	12	12:16:00	02:28:00	03:48:00	500	11.8203	1.6	37.8251	800	1	12	0	0	42	20	0	0	50	22	0	0	73				0	1
3	1	2509543	16	F	157	57	23.1247	2015-07-01	Th2-Th12	11	17:05:00	02:39:00	03:45:00	800	14.0351	3	52.6316	520	1	0	0	1	50	0	0	0	60	0	0	0	50				0	0
5	1	2417235	17	F	154	43	18.1312	2015-07-13	Th5-Th12	8	11:33:00	01:46:00	02:56:00	500	11.6279	1.8	41.8605	200	1	0	1	0	70	55	1	1	75	50	0	1	73				0	0
4	1	2412486	16	F	159	45	17.7999	2015-07-16	Th11-L3	5	15:30:00	01:37:00	02:45:00	600	13.3333	2	44.4444	136	1	0	0	0	76	0	0	0	72	0	0	0	77				0	0
10	1	2502750	14	F	153	49.4	21.103	2015-07-25	Th5-L3	11	15:05:00	02:16:00	03:35:00	600	12.1457	2.5	50.6073	316	0	0	0	0	19	0	0	0	10	0	0	0	8				0	1
11	1	2518049	14	M	149	36	16.2155	2015-08-05	Th2-L1	12	16:12:00	02:42:00	04:06:00	315	8.75	2	55.5556	510	0	0	0	0	62	0	0	0	47	0	0	0	48				0	0
14	1	2232015	13	F	152.8	50.1	21.4581	2015-08-08	Th6-Th12	7	15:25:00	01:24:00	02:25:00	500	9.98004	2	39.9202	180	0	0	0	0	5	0	0	0	10	0	0	0	6				0	0
15	1	2501391	16	F	159.3	53.5	21.0825	2015-08-13	Th5-Th12	8	15:09:00	01:54:00	02:50:00	480	8.97196	2.4	44.8598	240	1	67	1	1	0	13	0	1	31	0	0	0	10				0	0
18	1	2506612	15	M	166.8	40.9	14.7005	2015-08-20	Th6-L3	10	19:00:00	01:52:00	03:01:00	450	11.0024	1.5	36.6748	330	1	48	0	1	19	27	0	0	50	29	0	0	29				0	0
20	1	2522376	14	F	157	45.9	18.6214	2015-11-12	Th6-L3	10	11:58:00	01:59:00	03:15:00	600	13.0719	2.5	54.4662	320	1	0	0	0	7	0	0	0	0	75	0	0	0				0	0
23	1	2512834	10	F	149	32	14.4138	2015-12-07	Th5-L3	11	11:50:00	01:51:00	03:10:00	900	28.125	2	62.5	320	1	20	0	1	67	72	0	1	79	69	0	1	85			380	0	0
31	1	2512802	15	F	166.2	50.5	18.2822	2016-03-10	Th5-Th12	8	12:43:00	02:21:00	03:57:00	600	11.8812	3	59.4059	280	0	0	0	0	0	42	0	0	74	50	0	0	62			420	0	0
33	1	2301328	17	F	155	52.3	21.769	2016-03-12	Th12-L3	4	13:08:00	01:12:00	02:20:00	500	9.56023	1.5	28.6807	100	1	48	0	0	73	0	0	0	77	0	0	0	82			380	0	0
34	1	2533041	13	F	148.8	35	15.8075	2016-03-24	Th2-L1	12	11:43:00	01:45:00	03:00:00	350	10	1.5	42.8571	362	0	0	0	0	52	0	0	0	45	0	0	0	33				0
35	1	2527114	13	F	155	55	22.8928	2016-03-24	Th6-L3	10	16:50:00	01:52:00	03:19:00	550	10	2.5	45.4545	200	0	0	0	0	19	0	0	0	47	0	0	0	69
37	1	2604534	15	F	160.5	52.8	20.4967	2016-05-16	Th11-L3	5	11:30:00	01:39:00	03:34:00	450	8.52273	1.5	28.4091	110	1	52	1	1	82	0	0	0	54	0	0	0	40	14	24.8
38	1	2427967	12	M	156.1	40.8	16.7438	2016-07-21			19:28:00	02:35:00		500	12.2549	2.4	58.8235	660	1	0	0	0	17	22	0	1	32	67	1	1	22	2	29.9
39	1	2606722	15	M	165.3	47	17.2009	2016-07-21			16:41:00	02:11:00	03:39:00	500	10.6383	2.5	53.1915	330	1	77	1	1	49	0	0	0	45	0	0	0	27	57	81.2
41	1	2514028	11	F	142.9	31.1		2016-07-27			18:55:00	01:21:00	02:30:00	310		1.5		156	1	77	1	1	74	77	0	1	54	68	0	1	35	40	59.8
43	1	2428243	16	F				2016-07-30											0	0	0	0	8	0	0	0	15	0	0	0	30
45	1	2532635	14	F	164.5	51.4		2016-08-04											0	0	0	0	10	0	0	0	5	0	0	0	3
47	1	2521227	15	F	159.5	46		2016-08-04			18:40:00	02:14:00	03:15:00	500		2.5		340	1	52	1	1	30	0	0	0	51	0	0	0	65
17	1	2118778	19	F	156	46.5	19.1075		Th2-L1	12	15:36:00	02:35:00	03:27:00	500	10.7527	2	43.0108	500	0	0	0	0	72	0	0	0	51	0	0	0	75	36	78.1		0	0		45.3	17.4762	2015-08-06	Th6-L4	11	18:55:00	01:54:00	03:00:00	600	13.245	2	44.1501
12	1	2001413	19	F	161	45.3	17.4762	2015-08-06	Th6-L4	11	18:55:00	01:54:00	03:00:00	600	13.245	2	44.1501	270	0	0	0	0	20	0	0	0	0	0	0	0	0	12	1	2001413	19	F	161
48	1	2807574	13	F				2016-08-13											0	0	0	0	75	0	0	0	80	0	0	0	45
53	1	2407495	12	F				2016-09-29												0	0.25	0.333333	45.5	0	0.0416667	0.208333	50	0	0.0416667	0.166667	42.5
通し番号	dexa	ID	年齢	性別	身長	体重	BMI	手術日	fusion level		抜管時刻	手術時間	麻酔時間	フェンタニル(μg）	mcg/kg	アルチバ(mg)	mcg/kg	出血量	72h以内の嘔気	嘔気（VAS)	嘔吐	制吐剤	痛み（VAS)	嘔気（VAS)	嘔吐	制吐剤	痛み(VAS)	嘔気(VAS)	嘔吐	制吐剤	痛み（VAS)	PCA	fentanyl	術後出血量	輸血	感染の有無	特記事項
[truncated: 5,000 more columns]

## Sheet: Sheet5
																						0-24h				24-48h				48-72h
備考	全体番号	通し番号		ID	年齢	性別	身長	体重	BMI	手術日	fusion level		抜管時刻	手術時間	麻酔時間	フェンタニル(μg）	mcg/kg	アルチバ(mg)	mcg/kg	出血量	72h以内の嘔気	嘔気（VAS)	嘔吐	制吐剤	痛み（VAS)	嘔気（VAS)	嘔吐	制吐剤	痛み(VAS)	嘔気(VAS)	嘔吐	制吐剤	痛み（VAS)	PCA	fentanyl	術後出血量	輸血	感染の有無	特記事項
	6	6	0	2315446	16	F	157	47	19.0677	2015-07-16	Th6-L2	8	11:55:00	02:05:00	03:19:00	500	10.6383	2.5	53.1915	356	1	100	1	1	78	10	0	0	16	0	0	0	18	7	29.8	380	0	0
	7	7	0	2418373	14	F	166	50	18.1449	2015-07-23	Th6-L3	9	18:30:00	02:33:00	03:43:00	700	14	1.5	30	544	1	79	1	0	38	0	0	0	19	0	0	0	72	32	55.8		0	0
	8	8	0	2508685	15	F	155	41	17.0656	2015-07-23	Th1-L3	4	15:00:00	01:14:00	02:15:00	400	9.7561	2.1	51.2195	200	1	61	0	1	69	20	0	0	35	0	0	0	68	66	90.5	410	0	0
	9	9	0	2428689	15	F	149.5	40.5	18.1206	2015-07-25	Th10-L3	5	11:00:00	01:24:00	02:12:00	450	11.1111	1.5	37.037	104	1	75	1	1	15	0	0	1	10	0	0	0	23	2	6.6		0	0
術中低血圧	13	13	0	2218069	15	F	163.2	46.3	17.3836	2015-08-08	T2-L1	11	12:13:00	02:16:00	03:43:00	600	12.959	3	64.7948	490	1	73	1	1	0	70	0	1	74	0	0	1	51	7	14.8		0	0
	17	16	0	2316846	16	F	162.3	56.1	21.2974	2015-08-13	Th10-L3	5	17:12:00	01:25:00	02:27:00	600	10.6952	2.5	44.5633	160	1	76	0	0	58	0	0	0	42	14	0	0	65	7	38.4		0	0
	20	19	0	2519690	14	F	152.5	41.3	17.7587	2015-10-08	Th2-L2	12	12:20:00	02:30:00	03:44:00	450	10.8959	2.5	60.5327	520	1	12	0	0	59	42	0	0	0	6	0	0	10	57	61.9		0	1	表層感染
	22	21	0	2225774	11	F	140	34	17.3469	2015-12-03	Th9-L3	6	15:22:00	02:01:00	03:12:00	340	10	2	58.8235	190	0	0	0	0	74	0	0	0	76	0	0	0	52	164	127.3	472	0	0
	23	22	0	2518411	13	F	159	41	16.2177	2015-12-03	Th6-L3	9	12:44:00	02:23:00	03:48:00	550	13.4146	1	24.3902	400	1	17	0	1	72	0	0	0	51	0	0	0	36	492	146.4	740	0	0
	25	24	0	2513643	15	F	153	50	21.3593	2015-12-14	Th10-L3	5	11:13:00	01:30:00	02:35:00	400	8	1.2	24	120	1	52	1	1	72	49	0	1	22	28	0	1	34	9	41.8	710	0	0
	26	25	0	2506849	15	F	162	52	19.8141	2015-12-17	Th6-L3	9	15:28:00	01:50:00	02:55:00	500	9.61538	2.3	44.2308	380	1	48	0	1	85	22	0	1	73	35	0	1	59	68	68	840	0	0
	29	28	0	2526735	12	F	152.4	45.5	19.5903	2015-02-25	Th5-Th12	7	11:35:00	01:32:00	02:40:00	540	11.8681	1.6	35.1648	150	1	0	0	1	70	0	0	1	59	0	0	1	42	39	74.2	610	0	0
	30	29	0	2527432	14	F	151	39	17.1045	2015-02-25	Th9-L3	6	11:55:00	01:40:00	02:44:00	400	10.2564	1.6	41.0256	200	1	0	0	1	75	22	0	1	50	0	0	1	76	5	39	500	0	0
	31	30	0	2312523	15	F	159	63.7	25.1968	2016-03-03	Th5-Th12	7	13:30:00	01:26:00	02:24:00	600	9.41915	2.5	39.2465	200	1	96	0	1	96	18	0	1	97	3	0	1	91	51	34.7	310	0	0
	33	32	0	2318581	15	F	167	52.7	18.8963	2016-03-10	Th6-Th12	6	16:19:00	01:35:00	02:46:00	400	7.59013	2	37.9507	140	1	0	0	1	20	0	0	1	28	0	0	1	42			146	0	0
	37	36	0	2529701	14	F	162	47	17.9089	2016-03-28	Th11-L3	4	11:44:00	01:36:00	03:01:00	400	8.51064	2.2	46.8085	170	1	93	0	0	62	95	0	1	80	94	0	0	70
	41	40	0	2425768	12	F	158	45.3	18.1461	2016-07-23	Th6-12	6	16:11:00	02:01:00	03:22:00	400	8.83002	2.2	48.5651	530	0	0	0	0	37	0	0	0	15	0	0	0	12	94	84
	44	42	0	2610785	13	F	155.9	38		2016-07-28			19:20:00	02:22:00	03:57:00						0	0	0		100	0	0		100	0	0		100
	46	44	0	2418921	14	F	145	39.6		2016-07-30			15:42:00	02:56:00	04:14:00	500		3		640	1	17	1	1	25	30	1		46	0	0		47	16	49.1
	49	46	0	2612413	14	F	154	45		2016-08-04	Th10-L3	5	15:15:00	01:46:00	03:06:00	450		2		204	1	8	0	0	100	81	1	0	90	0	0	0	87	331	169.3	670	0	0
	52	49	0	2610236	14	F	164.1	16.6		2016-08-18	Th2-L3	13	17:20:00	03:08:00	04:31:00	600		3.2		620	1	0	0	1	100	65	0	0	100	0	0	0	73	404	155.8	640	0	0
	54	50	0	2613529	14	F	155	45		2016-08-27		11	13:25:00	02:09:00	03:28:00	450		2.1		350	1	89	1	0	100	52	0	0	90	0	0	0	100	81	66.4	540	0	0
	55	51	0	2614427	14	F	152	43		2016-08-27	Th6-L2	8	11:54:00	02:04:00	03:15:00	500		2		320	0	0	0		74	0	0		94	0	0		100					0
	56	52	0	2614459	15	F	150	41		2016-09-15	Th2-L1	11	17:33:00	02:36:00	03:38:00	450		1.8		450	1	95	1	1	100	0	0	0	76	0	0	0	75	81	98.7	200	0	0
average	24				14.125		156.037	44.1917	18.8482			9.6		02:00:05	03:12:27.500000	486.087	10.4447		43.6203	430.667	0.74	41.2917	0.333	0.583	65.7917	24	0.0833	0.375	55.9583	7.5	0	0.291	58.4583	100.65	72.625	512
median					14		155.45	45	18.1449			7		02:01:00	03:13:30	450	10.2564		44.2308			32.5			72	14			55	0			62	54	64.15	520
	1	1	1	2108311	16	F	156	54.5	22.3948	2015-05-18	Th9-Th12	3	17:00:00	01:27:00	02:20:00	300	5.50459	1.2	22.0183	230	1	0	0	0	67	0	0	0	84	11	0	0	85	140	106.8	510	0	0	疼痛強く72h以降トラマール開始
	2	2	1	2507391	16	M	171	42.3	14.466	2015-06-15	Th5-L4	11	12:16:00	02:28:00	03:48:00	500	11.8203	1.6	37.8251	800	1	12	0	0	42	20	0	0	50	22	0	0	73	104	113.2	1170	0	1	創離解あり
	3	3	1	2509543	16	F	157	57	23.1247	2015-07-01	Th2-Th12	10	17:05:00	02:39:00	03:45:00	800	14.0351	3	52.6316	520	1	0	0	1	50	0	0	0	60	0	0	0	50	22	52		0	0
	4	5	1	2417235	17	F	154	43	18.1312	2015-07-13	Th5-Th12	7	11:33:00	01:46:00	02:56:00	500	11.6279	1.8	41.8605	200	1	0	1	0	70	55	1	1	75	50	0	1	73	68	95.7		0	0
	5	4	1	2412486	16	F	159	45	17.7999	2015-07-16	Th11-L3	4	15:30:00	01:37:00	02:45:00	600	13.3333	2	44.4444	136	0	0	0	0	76	0	0	0	72	0	0	0	77	57	78.8		0	0
	10	10	1	2502750	14	F	153	49.4	21.103	2015-07-25	Th5-L3	10	15:05:00	02:16:00	03:35:00	600	12.1457	2.5	50.6073	316	0	0	0	0	19	0	0	0	10	0	0	0	8	6	41.6		0	1	表層剥離 浸出液
	11	11	1	2518049	14	M	149	36	16.2155	2015-08-05	Th2-L1	11	16:12:00	02:42:00	04:06:00	315	8.75	2	55.5556	510	0	0	0	0	62	0	0	0	47	0	0	0	48	41	78.7		0	0
年齢	12	12	1	2001413	19	F	161	45.3	17.4762	2015-08-06	Th6-L4	10	18:55:00	01:54:00	03:00:00	600	13.245	2	44.1501	270	0	0	0	0	20	0	0	0	0	0	0	0	0	0	23.7		0	0
	14	14	1	2232015	13	F	152.8	50.1	21.4581	2015-08-08	Th6-Th12	6	15:25:00	01:24:00	02:25:00	500	9.98004	2	39.9202	180	0	0	0	0	5	0	0	0	10	0	0	0	6	0	17.7		0	0
	15	15	1	2501391	16	F	159.3	53.5	21.0825	2015-08-13	Th5-Th12	7	15:09:00	01:54:00	02:50:00	480	8.97196	2.4	44.8598	240	1	67	1	1	0	13	0	1	31	0	0	0	10	17	46.5		0	0
年齢	18	17	1	2118778	19	F	156	46.5	19.1075	2015-08-20	Th2-L1	11	15:36:00	02:35:00	03:27:00	500	10.7527	2	43.0108	500	0	0	0	0	72	0	0	0	51	0	0	0	75	36	78.1		0	0
	19	18	1	2506612	15	M	166.8	40.9	14.7005	2015-08-20	Th6-L3	9	19:00:00	01:52:00	03:01:00	450	11.0024	1.5	36.6748	330	1	48	0	1	19	27	0	0	50	29	0	0	29	3	28.6		0	0
	21	20	1	2522376	14	F	157	45.9	18.6214	2015-11-12	Th6-L3	9	11:58:00	01:59:00	03:15:00	600	13.0719	2.5	54.4662	320	1	0	0	0	7	0	0	0	0	75	0	0	0	85	138.3		0	0
	24	23	1	2512834	10	F	149	32	14.4138	2015-12-07	Th5-L3	10	11:50:00	01:51:00	03:10:00	900	28.125	2	62.5	320	1	20	0	1	67	72	0	1	79	69	0	1	85	124	75	380	0	0
	32	31	1	2512802	15	F	166.2	50.5	18.2822	2016-03-10	Th5-Th12	7	12:43:00	02:21:00	03:57:00	600	11.8812	3	59.4059	280	1	0	0	0	0	42	0	0	74	50	0	0	62			420	0	0
	34	33	1	2301328	17	F	155	52.3	21.769	2016-03-12	Th12-L3	3	13:08:00	01:12:00	02:20:00	500	9.56023	1.5	28.6807	100	1	48	0	0	73	0	0	0	77	0	0	0	82	89	101.7	380	0	0
	35	34	1	2533041	13	F	148.8	35	15.8075	2016-03-24	Th2-L1	11	11:43:00	01:45:00	03:00:00	350	10	1.5	42.8571	362	0	0	0	0	52	0	0	0	45	0	0	0	33	147	92.6		0
	36	35	1	2527114	13	F	155	55	22.8928	2016-03-24	Th6-L3	9	16:50:00	01:52:00	03:19:00	550	10	2.5	45.4545	200	0	0	0	0	19	0	0	0	47	0	0	0	69
	38	37	1	2604534	15	F	160.5	52.8	20.4967	2016-05-16	Th11-L3	4	11:30:00	01:39:00	03:34:00	450	8.52273	1.5	28.4091	110	1	52	1	1	82	0	0	0	54	0	0	0	40	14	24.8
	39	38	1	2427967	12	M	156.1	40.8	16.7438	2016-07-21			19:28:00	02:35:00		500	12.2549	2.4	58.8235	660	1	0	0		17	22	0		32	67	1		22	2	29.9
	40	39	1	2606722	15	M	165.3	47	17.2009	2016-07-21			16:41:00	02:11:00	03:39:00	500	10.6383	2.5	53.1915	330	1	77	1		49	0	0		45	0	0		27	57	81.2
	43	41	1	2514028	11	F	142.9	31.1		2016-07-27			18:55:00	01:21:00	02:30:00	310		1.5		156	1	77	1		74	77	0		54	68	0		35	40	59.8
	45	43	1	2428243	16	F				2016-07-30											0	0	0		8	0	0		15	0	0		30
	48	45	1	2532635	14	F	164.5	51.4		2016-08-04	Th10-L3	5	11:15:00	01:36:00	02:35:00	500		2		270	0	0	0	0	10	0	0	0	5	0	0	0	3	73	96.3	140	0	0
	50	47	1	2521227	15	F	159.5	46		2016-08-04	Th6-L1	7	18:40:00	02:14:00	03:15:00	500		2.5		340	1	52	1	0	30	0	0	0	51	0	0	0	65	47	52.5	190	0	0
	51	48	1	2507574	13	F	146.5	36.3		2016-08-13	Th5-12	7	11:22:00	01:22:00	02:40:00	300		1.2		160	0	0	0	0	75	0	0	0	80	0	0	0	45	57	85.6	250	0	0
	57	53	1	2407495	12	F	160.2	44.5		2016-09-29	Th2-L2	12	12:31:00	02:55:00	04:04:00	420		2.2		400	0	0	0	0		0	0	0		0	0	0		16	47.6	340	0	0
	58	54	1	2614411	19	F				2016-10-29	Th5-L1	8		02:31:00							1	76	1	0	95	0	0	0	80	0	0	0	77
	27				14.8214		156.977	45.5423	18.728			7.95833		01:59:55.556000	03:10:14.400000	504.808	11.6773		45.1118	316.923	0.592	18.8929	0.259	0.185	42.963	11.7143	0.037	0.111	47.3333	15.75	0.037	0.074	44.7778	51.875	68.6125	420
																						0			49	0			50	0			45	44	76.55	380
研究拒否	16			2514667																																	0
研究拒否	42			2525527
研究拒否	47			2436441	12	F				2016-08-01
拒否	53			2021209						2016-08-27

## Sheet: Lenke&Curve type
Group	Lenke	Curve	Group	Lenke	Curve
0	1	1	1	1	1
0	6	3	1	6	3
0	5	4	1	2	2
0	5	4	1	5	4
0	2	2	1	1	1
0	5	4	1	6	3
0	2	2	1	2	2
0	2	2	1	1	1
0	5	4	1	1	1
0	5	4	1	1	1
0	1	1	1	2	2
0	1	1	1	2	2
0	5	4	1	1	1
0	6	3	1	1	1
0	1	1	1	1	1
0	5	4	1	5	4
0	1	1	1	1	1
0	2	2	1	1	1
0	2	2	1	5	4
0	5	4	1	6	3
0	2	2	1	5	4
0	3	3	1	2	2
0	1	1	1	5	4
0	2	2	1	5	4
0	1	1	1	1	1
0	1	1	1	1	1
0	1	1	1	2	2
0	5	4	1	1	1
0	1	1	1	2	2
0	6	3	1	2	2
0	1	1	1	2	2
0	1	1	1	6	3
0	6	3	1	1	1
0	5	4	1	2	2
0	2	2	1	1	1
0	1	1	1	5	4
0	1	1	1	1	1
0	1	1	1	3	3
0	1	1	1	1	1
0	1	1	1	1	1
0	5	4	1	1	1
0	6	3	1	2	2
0	3	3	1	1	1
0	1	1	1	1	1
0	1	1	1	6	3
0	5	4	1	1	1
0	6	3	1	6	3
0	5	4	1	1	1
0	1	1
0	5	4
Ctrl	Lenke	Curve	Dex	Lenke	Curve
1	20	20	1	23	23
2	8	8	2	11	11
3	2	8	3	1	7
4		14	4		7
5	14		5	7
6	6		6	6
